# Supplementary material for: Proliferation Drives Aging-Related Functional Decline in a Subpopulation of the Hematopoietic Stem Cell Compartment
Source: Cell Rep. 2017 May 23;19(8):1503–11. doi: 10.1016/j.celrep.2017.04.074 (PMC5457484; doi:10.1016/j.celrep.2017.04.074)
Supplement: Table S1. Marker Gene Annotations, Related to Figure 2 [file mmc2.xlsx]

## Sheet: ST1
Table S1: Marker Gene annotations	Related to Figure 2
Cluster#	gene name	AUROC	p.value	pStat3 target	pStat5 target	TPO activated	p53 senescence target	p53 apoptosis target	p53 cell cycle arrest target	p53 autophagy target	KEGG pathways	Ratio of enrichment	adj p- value
#Genes, p-value				691, 0.0005	644, 0.0006	75,7.208 e-14	313, 1.1005 e-06	788, 0.5	365, 0.1	19, 0.06
Ref				Lau et al. 2015	Lau et al. 2015	unpublished	Kirschner et al. 2015	Kirschner et al. 2015	Kenzelmann Broz et al. 2009	Kenzelmann Broz et al. 2009
1	Hes1	0.975164	1.82055e-22								Osteoclast differentiation	27.93	1.08e-07
1	Btg2	0.971217	4.68643e-22								MAPK signaling pathway	10.5	0.0002
1	Nr4a2	0.960526	6.30516e-19								Leishmaniasis	22.07	0.018
1	Nr4a1	0.959375	1.87481e-17								Circadian rhythm mammal	42.8	0.0045
1	Skil	0.951398	5.00516e-21								Cell cycle	11.1	0.009
1	Zfp36	0.938898	1.43809e-12								Pathways in cancer	5.85	0.0147
1	Fos	0.918174	1.24432e-11								Colorectal Cancer	14.95	0.0206
1	Fosb	0.9125	5.51747e-16								p53 signaling pathway	13.64	0.0214
1	Junb	0.908553	6.61776e-11								TGF beta signaling pathway	11.21	0.0222
1	Bhlhe40	0.890543	1.6e-17								Rheumathoid arthritis	11.62	0.0222
1	Cdkn1a	0.88602	1.75272e-22
1	Jund	0.873273	1.01409e-07
1	Egr1	0.870724	2.70172e-08
1	Jun	0.860855	1.55039e-07
1	Cebpb	0.860773	2.83665e-11
1	Klf4	0.853207	5.22542e-18
1	Mcl1	0.839556	3.00297e-06
1	Csrnp1	0.834457	1.1828e-12
1	Gm11175	0.834046	3.01448e-06
1	Ccnt1	0.827961	4.5463e-06
1	Socs3	0.814391	3.91508e-13
1	Pde4b	0.800493	0.000109727
1	Sik1	0.797204	8.18832e-09
1	Tsc22d1	0.796053	0.000621086
1	Klf6	0.790543	0.000308449
1	Coq10b	0.788158	3.4688e-11
1	Smad7	0.781826	1.54401e-07
1	Ccnl1	0.774095	0.00414044
1	Cdk11b	0.769408	0.000367795
1	Jmjd1c	0.768997	0.00279233
1	Nfkbiz	0.762993	4.95772e-05
1	Isca1	0.762582	0.0030186
1	Klf2	0.760033	0.000664793
1	Dusp1	0.75773	0.00632332
1	Ddit4	0.756086	1.64962e-07
1	Tiparp	0.752056	1.08674e-06
1	Ctla2b	0.747368	0.00227979
1	Ier2	0.746053	0.0468087
1	Trib1	0.734951	7.65474e-09
1	Purb	0.733882	0.0669883
1	Arrdc3	0.730592	0.000402599
1	Hmgcr	0.728125	0.0225466
1	Ier5	0.726562	4.75279e-05
1	Dennd4a	0.724918	0.028864
1	Gadd45b	0.722122	6.11933e-08
1	Per1	0.720395	0.00544519
1	Tmem189	0.717434	0.0126893
1	Id1	0.714309	2.0759e-09
1	Fam110a	0.70773	0.000452418
1	Lmna	0.70074	7.70943e-09
1	Cdkn2d	0.697286	0.00937429
1	2210403K04Rik	0.695148	3.1242e-11
1	Dyrk3	0.690296	0.00185736
1	Nfkbid	0.686102	1.09271e-07
1	Cd97	0.684293	0.0453239
1	Spry1	0.68051	0.0005332
1	Fosl2	0.670724	0.0663953
1	Amotl2	0.665049	0.012373
1	Avpi1	0.658059	0.0251597
1	Nos1ap	0.644819	0.0490426
1	Tinf2	0.644326	0.00422361
1	Ptgs2	0.64227	8.4601e-05
2	Gm15564	0.767018	0.0253482
2	Gm15756	0.652314	8.79799e-05
3	Zc3h4	0.701316	0.0097561
4	Mif	0.71414	0.0474499
4	Sssca1	0.706897	0.000364681
4	Phgdh	0.674569	0.0975724
4	Gm16538	0.616978	0.0546387
4	Tipin	0.610093	0.0591933
5	Gm10719	0.948214	4.31361e-20								Base Excision repair	58.56	0.0015
5	Spc24	0.939698	4.08408e-23								Pyrimidine metabolism	22.48	0.0054
5	Gm17535	0.928365	4.5625e-22								Metabolic pathways	3.76	0.0217
5	Gm10718	0.926854	6.48676e-25
5	AC242409.1	0.915934	8.31102e-19
5	Gm11168	0.915041	4.38833e-19
5	Kbtbd10	0.898214	1.34427e-16
5	Cybrd1	0.897871	9.35363e-19
5	Gm10800	0.877541	4.05763e-11
5	Ppip5k1	0.86614	2.49256e-09
5	Zfp940	0.860989	1.03652e-13
5	Gm6139	0.859066	1.73134e-09
5	AC131780.2	0.855907	3.68852e-17
5	Zc3h12b	0.841896	2.2766e-13
5	1700008O03Rik	0.820398	3.28512e-16
5	AC155246.1	0.816758	6.33905e-08
5	Tmem214	0.806181	5.97283e-07
5	Cyp20a1	0.790453	5.97571e-05
5	Flt3	0.775962	1.23173e-05
5	Luc7l2	0.7625	0.00175617
5	Gm10125	0.757761	7.79225e-12
5	RP23-32P19.2	0.757418	3.88102e-08
5	Dnajb14	0.754464	0.00279224
5	Elmod2	0.752885	8.08017e-05
5	Fgd4	0.752266	0.00298899
5	Gm9964	0.747802	2.84963e-05
5	Med16	0.746909	0.00648478
5	Gm17555	0.746429	2.36554e-05
5	Rnf168	0.746429	8.09484e-05
5	AC163630.1	0.743338	0.00703523
5	Gm13075	0.741415	0.000480957
5	Hsd3b2	0.733929	0.000254297
5	5830462I19Rik	0.730769	1.72184e-08
5	Rnf8	0.729739	0.00344576
5	Adat1	0.728571	2.60199e-05
5	Gm12940	0.725893	0.0569427
5	Tyms	0.723832	0.000574838
5	Tmod1	0.72136	0.00216154
5	Pole	0.721016	1.45775e-05
5	Dcaf10	0.718613	0.000227178
5	2410002I01Rik	0.717239	0.00151601
5	D16H22S680E	0.714766	0.000930529
5	Mdc1	0.71408	0.000628609
5	Iffo1	0.711058	0.00235037
5	Atp11a	0.708997	0.0193943
5	Clasp2	0.708104	0.0786223
5	Racgap1	0.707555	1.12921e-05
5	Tstd2	0.707486	0.023142
5	AU022252	0.707212	2.43471e-05
5	Neu3	0.706044	1.02488e-05
5	Arhgef15	0.702816	1.24539e-05
5	Tyr	0.693132	0.000587326
5	AC122837.1	0.693063	0.0173912
5	Slc35e2	0.692239	0.00993985
5	Pkib	0.690934	0.0423685
5	Gpr107	0.682349	0.00241801
5	Trim6	0.680701	0.0319711
5	Olfr613	0.680495	0.0108724
5	Ccdc141	0.674931	0.000290222
5	Coq4	0.67081	0.00660246
5	Gm12953	0.667857	0.0287734
5	Mbd4	0.665865	0.0170321
5	Cpa6	0.658997	0.0141806
5	Gm15462	0.658723	0.0239639
5	Zfp316	0.647115	0.022169
5	Irak2	0.644643	0.00161303
5	Apol7e	0.642857	0.0237592
5	4932425I24Rik	0.640728	0.0767724
6	Ebf1	0.764654	0.000671194								Systemic Lupus erythematosis	345.18	1.44e-20
6	Gm20632	0.758051	1.55338e-06
6	Hist2h2aa2	0.757782	1.62283e-06
6	Hist1h2ao	0.747002	0.000450473
6	Hist1h2ai	0.736491	5.16409e-05
6	Hist2h2aa1	0.735817	4.04693e-05
6	Gm20633	0.735076	4.52146e-05
6	Gm20634	0.725778	0.00033262
6	Hist1h2an	0.71648	2.89024e-05
6	Hist1h2ap	0.714189	0.0127655
6	Hist1h2br	0.695324	0.00273007
6	Hist1h2bq	0.682388	0.0565944
