# Supplementary material for: Proliferation Drives Aging-Related Functional Decline in a Subpopulation of the Hematopoietic Stem Cell Compartment
Source: Cell Rep. 2017 May 23;19(8):1503–11. doi: 10.1016/j.celrep.2017.04.074 (PMC5457484; doi:10.1016/j.celrep.2017.04.074)
Supplement: Table S2. Known Function of Transcription Factors, Related to Figure 2G [file mmc3.xlsx]

## Sheet: TF in marker genes
Table S2: Known function of transcription factors	Related to Figure 2G
TF in marker gene set	Reported function in HSCs	References
Hes1	Represses HSC differentiation, HSC self- renewal	Yu et al. 2006, Mayani 2016
Nr4a2	Maintains stem cell quiescence	Sirin et al. 2010
Nr4a1	Regulates Proliferation of HSCs, expressed on myeloid biased HSCs	Land et al. 2015
Fos	State switching of HSCs	Okada et al. 1999,
Fosb	Apoptosis and quiescence of HSC	Liebermann et al. 1991
Junb	Negative regulator of HSC expansion and proliferation, protects against myeloid malignancy	Santaguida et al. 2009
Jund	Constituatively expressed in quiescent cells	Berger and Shaul 1998
Egr1	Homeostasis and quiescence of HSCs, niche retention	Min et al. 2008
Jun	Regulation of HSC quiescence	Liebermann et al. 1991
Klf4	Self- renewal, regulation of proliferation	Alder et al. 2006, Vangeas and Vernot 2017
