# Supplementary material for: Proliferation Drives Aging-Related Functional Decline in a Subpopulation of the Hematopoietic Stem Cell Compartment
Source: Cell Rep. 2017 May 23;19(8):1503–11. doi: 10.1016/j.celrep.2017.04.074 (PMC5457484; doi:10.1016/j.celrep.2017.04.074)
Supplement: Table S3. Perturbation Studies in Marker Genes, Related to Figure 2 [file mmc4.xlsx]

## Sheet: Sheet1
Table S3: Perturbation studies in marker genes	Related to Figure 2
Gene	Perturbation	Effect on HSC	Reference
Cdkn1a	knockout	decreased or unchanged quiescence	Cheng et al. 2000, van Os et al. 2007, Foudi et al. 2009
p53	knockout	decresed quiescence	Liu et al. 2009
p53	overexpression	premature functional decline	Dumble et al. 2007
JunB	knockout	increased proliferation, myeloid disease	Santaguida et al. 2009, Passegue et al. 2004
